# Supplementary material for: Temporal analysis reveals a key role for VTE5 in vitamin E biosynthesis in olive fruit during on-tree development
Source: Front Plant Sci. 2015 Oct 21;6:871. doi: 10.3389/fpls.2015.00871 (PMC4617049; doi:10.3389/fpls.2015.00871)
Supplement: Supplementary file 2 [file Table12.XLS]

## Sheet: Info
Supplementary Material
Temporal analysis reveals a key role for VTE5 in vitamin E biosynthesis in olive fruit during on-tree development
Egli C. Georgiadou, Thessaloniki Ntourou, Vlasios Goulas, George A. Manganaris, Panagiotis Kalaitzis, Vasileios Fotopoulos*
* Correspondence: Vasileios Fotopoulos: vassilis.fotopoulos@cut.ac.cy
Contents: Real-time RT-PCR results of vitamin E biosynthesis genes (geranylgeranyl reductase, HPPD, HGGT, VTE2, VTE5, VTE3, VTE1 and VTE4) in olive fruit (cv. ‘Koroneiki’) during 6-38 WAF (n = 3). Results include threshold cycles (Cts) from three independent biological replicates, mean values, and standard deviation for each developmental stage for all genes examined including housekeeping gene U…

## Sheet: Geranylgeranyl reductase
	UBQ2						Geranylgeranyl reductase
	Samples	Replicate	Threshold cycle (Ct)	Mean	Standard deviation		Samples	Replicate	Threshold cycle (Ct)	Mean	Standard deviation
	2006-06-14	1	22.83				2006-06-14	1	22.76
		2	22.54					2	22.75
		3	20.94	22.1033	1.01786			3	22.04	22.5167	0.412836
	2006-06-30	1	21.42				2006-06-30	1	21.34
		2	21.33					2	20.88
		3	21.33	21.36	0.0519615			3	20.51	20.91	0.415812
	2006-07-12	1	21.76				2006-07-12	1	20.8
		2	22.83					2	20.92
		3	23.03	22.54	0.682862			3	21.81	21.1767	0.551755
	2006-07-26	1	22.73				2006-07-26	1	21.22
		2	21.83					2	20.48
		3	22.12	22.2267	0.459384			3	21.82	21.1733	0.671218
	2006-08-09	1	21.62				2006-08-09	1	21.66
		2	21.77					2	21.81
		3	22	21.7967	0.191398			3	21.79	21.7533	0.0814453
	2006-08-23	1	22.69				2006-08-23	1	22.94
		2	22.69					2	22.94
		3	22.59	22.6567	0.057735			3	21.65	22.51	0.744782
	2006-09-06	1	21.1				2006-09-06	1	19.81
		2	21.5					2	20.5
		3	21.68	21.4267	0.296873			3	21.35	20.5533	0.771384
	2006-09-20	1	22.75				2006-09-20	1	22.87
		2	21.66					2	22.03
		3	21.73	22.0467	0.610109			3	22.16	22.3533	0.452143
	2006-10-04	1	21.39				2006-10-04	1	19.18
		2	21.37					2	20.72
		3	21.09	21.2833	0.16773			3	19.84	19.9133	0.772615
	2006-10-18	1	21.95				2006-10-18	1	20.31
		2	21.72					2	21.07
		3	21.26	21.6433	0.351331			3	21.18	20.8533	0.473744
	2006-11-01	1	20.03				2006-11-01	1	20.5
		2	20.95					2	20.69
		3	20.97	20.65	0.537029			3	20.23	20.4733	0.231157
	2006-11-15	1	22.51				2006-11-15	1	22.37
		2	22.99					2	22.14
		3	22.05	22.5167	0.470035			3	22.65	22.3867	0.255408
	2006-11-29	1	20.56				2006-11-29	1	20.49
		2	21.91					2	21.75
		3	21.74	21.4033	0.735278			3	21.52	21.2533	0.670994
	2006-12-13	1	22.18				2006-12-13	1	23.49
		2	22.18					2	23.12
		3	21.08	21.8133	0.635085			3	23.32	23.31	0.185203
	2006-12-27	1	22.2				2006-12-27	1	21.32
		2	20.42					2	20.77
		3	22.88	21.8333	1.27033			3	22.91	21.6667	1.11132
	2007-01-10	1	20.89				2007-01-10	1	21.46
		2	21.01					2	21.5
		3	20.83	20.91	0.0916515			3	21.35	21.4367	0.0776745
	2007-01-24	1	21.56				2007-01-24	1	21.56
		2	21.08					2	20.75
		3	20.84	21.16	0.366606			3	21.21	21.1733	0.406243

## Sheet: HPPD
	UBQ2						HPPD
	Samples	Replicate	Threshold cycle (Ct)	Mean	Standard deviation		Samples	Replicate	Threshold cycle (Ct)	Mean	Standard deviation
	2006-06-14	1	22.83				2006-06-14	1	24.67
		2	22.54					2	25.09
		3	20.94	22.1033	1.01786			3	25.43	25.0633	0.380701
	2006-06-30	1	21.42				2006-06-30	1	27.28
		2	21.33					2	27.11
		3	21.33	21.36	0.0519615			3	26.76	27.05	0.265141
	2006-07-12	1	21.76				2006-07-12	1	22.95
		2	22.83					2	24.22
		3	23.03	22.54	0.682862			3	24.11	23.76	0.703633
	2006-07-26	1	22.73				2006-07-26	1	23.81
		2	21.83					2	24.04
		3	22.12	22.2267	0.459384			3	24.86	24.2367	0.551936
	2006-08-09	1	22.95				2006-08-09	1	24.85
		2	22.61					2	24.67
		3	22.61	22.7233	0.196299			3	24.26	24.5933	0.302379
	2006-08-23	1	22.69				2006-08-23	1	22.22
		2	22.59					2	22.86
		3	22.59	22.6233	0.057735			3	23.33	22.8033	0.557165
	2006-09-06	1	21.1				2006-09-06	1	21.74
		2	21.5					2	22.5
		3	21.68	21.4267	0.296873			3	22.83	22.3567	0.558957
	2006-09-20	1	22.75				2006-09-20	1	25.21
		2	21.66					2	24.63
		3	21.73	22.0467	0.610109			3	24.12	24.6533	0.545374
	2006-10-04	1	21.39				2006-10-04	1	22.51
		2	21.37					2	22.88
		3	21.09	21.2833	0.16773			3	22.74	22.71	0.186815
	2006-10-18	1	20.78				2006-10-18	1	22.96
		2	21.77					2	23.64
		3	21.1	21.2167	0.505206			3	23.29	23.2967	0.340049
	2006-11-01	1	20.03				2006-11-01	1	22.79
		2	20.95					2	23.35
		3	20.83	20.6033	0.500133			3	22.62	22.92	0.381969
	2006-11-15	1	22.51				2006-11-15	1	24.42
		2	22.99					2	25.24
		3	22.05	22.5167	0.470035			3	24.13	24.5967	0.575702
	2006-11-29	1	22.61				2006-11-29	1	23.72
		2	22.5					2	22.67
		3	21.65	22.2533	0.525389			3	22.34	22.91	0.720625
	2006-12-13	1	22.18				2006-12-13	1	26.09
		2	22.18					2	25.33
		3	21.08	21.8133	0.635085			3	24.87	25.43	0.616117
	2006-12-27	1	22.2				2006-12-27	1	22.49
		2	20.42					2	22.13
		3	22.88	21.8333	1.27033			3	23.79	22.8033	0.873232
	2007-01-10	1	20.89				2007-01-10	1	22.96
		2	21.01					2	22.87
		3	20.83	20.91	0.0916515			3	22.71	22.8467	0.126623
	2007-01-24	1	21.56				2007-01-24	1	23.07
		2	21.08					2	23.5
		3	20.84	21.16	0.366606			3	22.95	23.1733	0.289194

## Sheet: HGGT
	UBQ2						HGGT
	Samples	Replicate	Threshold cycle (Ct)	Mean	Standard deviation		Samples	Replicate	Threshold cycle (Ct)	Mean	Standard deviation
	2006-06-14	1	22.83				2006-06-14	1	24.37
		2	22.54					2	24.82
		3	20.94	22.1033	1.01786			3	23.62	24.27	0.606218
	2006-06-30	1	21.42				2006-06-30	1	28.68
		2	21.33					2	27.04
		3	21.33	21.36	0.0519615			3	26.93	27.55	0.980153
	2006-07-12	1	20.93				2006-07-12	1	25.1
		2	21.26					2	25.88
		3	21.26	21.15	0.190526			3	26.24	25.74	0.582752
	2006-07-26	1	22.73				2006-07-26	1	26.9
		2	21.83					2	26.24
		3	22.12	22.2267	0.459384			3	26.82	26.6533	0.360185
	2006-08-09	1	22.95				2006-08-09	1	26.73
		2	22.95					2	26.34
		3	22.61	22.8367	0.196299			3	27.45	26.84	0.563116
	2006-08-23	1	22.69				2006-08-23	1	27.42
		2	22.69					2	27.27
		3	22.59	22.6567	0.057735			3	25.67	26.7867	0.969966
	2006-09-06	1	21.1				2006-09-06	1	24.49
		2	21.5					2	25.29
		3	21.68	21.4267	0.296873			3	25.73	25.17	0.628649
	2006-09-20	1	22.75				2006-09-20	1	27.84
		2	21.66					2	27.32
		3	21.73	22.0467	0.610109			3	27.69	27.6167	0.267644
	2006-10-04	1	21.39				2006-10-04	1	25.58
		2	21.37					2	25.65
		3	21.09	21.2833	0.16773			3	25.86	25.6967	0.145717
	2006-10-18	1	21.95				2006-10-18	1	25.8
		2	21.72					2	25.99
		3	21.26	21.6433	0.351331			3	26.01	25.9333	0.115902
	2006-11-01	1	20.03				2006-11-01	1	24.37
		2	20.95					2	25.1
		3	20.97	20.65	0.537029			3	24.69	24.72	0.365923
	2006-11-15	1	22.51				2006-11-15	1	27.39
		2	22.99					2	26.95
		3	22.05	22.5167	0.470035			3	27.06	27.1333	0.228983
	2006-11-29	1	20.56				2006-11-29	1	25.98
		2	21.91					2	26.09
		3	21.74	21.4033	0.735278			3	26.1	26.0567	0.0665833
	2006-12-13	1	22.18				2006-12-13	1	27.56
		2	22.18					2	27.43
		3	21.08	21.8133	0.635085			3	26.6	27.1967	0.520801
	2006-12-27	1	22.2				2006-12-27	1	26.59
		2	20.42					2	25.84
		3	22.88	21.8333	1.27033			3	26.79	26.4067	0.500833
	2007-01-10	1	20.89				2007-01-10	1	24.83
		2	21.01					2	25.23
		3	20.83	20.91	0.0916515			3	24.98	25.0133	0.202073
	2007-01-24	1	21.56				2007-01-24	1	25.81
		2	21.08					2	25.75
		3	20.84	21.16	0.366606			3	25.68	25.7467	0.0650641

## Sheet: VTE2
	UBQ2						VTE2
	Samples	Replicate	Threshold cycle (Ct)	Mean	Standard deviation		Samples	Replicate	Threshold cycle (Ct)	Mean	Standard deviation
	2006-06-14	1	22.83				2006-06-14	1	24.89
		2	22.54					2	25.01
		3	20.94	22.1033	1.01786			3	24.79	24.8967	0.110151
	2006-06-30	1	21.42				2006-06-30	1	29.02
		2	21.33					2	28.31
		3	21.33	21.36	0.0519615			3	28.11	28.48	0.478226
	2006-07-12	1	21.76				2006-07-12	1	25.39
		2	22.83					2	26.57
		3	23.03	22.54	0.682862			3	25.89	25.95	0.592284
	2006-07-26	1	21.65				2006-07-26	1	26.37
		2	22.19					2	26.96
		3	22.12	21.9867	0.293655			3	26.98	26.77	0.346554
	2006-08-09	1	22.95				2006-08-09	1	26.99
		2	22.95					2	27.07
		3	22.61	22.8367	0.196299			3	27.89	27.3167	0.49813
	2006-08-23	1	22.69				2006-08-23	1	25.26
		2	22.69					2	25.55
		3	22.59	22.6567	0.057735			3	26.35	25.72	0.564535
	2006-09-06	1	21.1				2006-09-06	1	24.47
		2	21.5					2	25.29
		3	21.68	21.4267	0.296873			3	25.41	25.0567	0.511599
	2006-09-20	1	22.75				2006-09-20	1	28.15
		2	21.66					2	27
		3	21.73	22.0467	0.610109			3	27.94	27.6967	0.6124
	2006-10-04	1	21.39				2006-10-04	1	25.67
		2	21.04					2	26.23
		3	21.29	21.24	0.180278			3	25.36	25.7533	0.440946
	2006-10-18	1	21.95				2006-10-18	1	25.93
		2	21.72					2	26.72
		3	21.26	21.6433	0.351331			3	25.99	26.2133	0.439811
	2006-11-01	1	20.03				2006-11-01	1	25.52
		2	20.95					2	24.99
		3	20.83	20.6033	0.500133			3	25.01	25.1733	0.300389
	2006-11-15	1	22.51				2006-11-15	1	27.54
		2	22.99					2	27.03
		3	22.05	22.5167	0.470035			3	27.05	27.2067	0.288848
	2006-11-29	1	20.56				2006-11-29	1	24.83
		2	21.91					2	26.28
		3	21.74	21.4033	0.735278			3	26.7	25.9367	0.981139
	2006-12-13	1	22.18				2006-12-13	1	27.78
		2	22.18					2	27.4
		3	21.08	21.8133	0.635085			3	26.77	27.3167	0.510131
	2006-12-27	1	22.2				2006-12-27	1	26.63
		2	20.42					2	25.76
		3	22.88	21.8333	1.27033			3	27.7	26.6967	0.971717
	2007-01-10	1	20.89				2007-01-10	1	26.11
		2	21.01					2	26.09
		3	20.83	20.91	0.0916515			3	26.32	26.1733	0.12741
	2007-01-24	1	21.56				2007-01-24	1	26.13
		2	21.08					2	26.06
		3	20.84	21.16	0.366606			3	26.04	26.0767	0.0472582

## Sheet: VTE5
	UBQ2						VTE5
	Samples	Replicate	Threshold cycle (Ct)	Mean	Standard deviation		Samples	Replicate	Threshold cycle (Ct)	Mean	Standard deviation
	2006-06-14	1	20.44				2006-06-14	1	29.55
		2	20.36					2	29.92
		3	19.99	20.2633	0.240069			3	29.96	29.81	0.226053
	2006-06-30	1	21.42				2006-06-30	1	30.17
		2	22.84					2	32.18
		3	22.84	22.3667	0.819837			3	32.18	31.51	1.16047
	2006-07-12	1	20.78				2006-07-12	1	29.07
		2	21.41					2	29.64
		3	21.11	21.1	0.315119			3	29.24	29.3167	0.292632
	2006-07-26	1	21.32				2006-07-26	1	30.4
		2	19.97					2	30.13
		3	20.25	20.5133	0.712484			3	30.35	30.2933	0.143643
	2006-08-09	1	21.73				2006-08-09	1	30.33
		2	20.64					2	30.02
		3	19.43	20.6	1.15052			3	28.76	29.7033	0.831525
	2006-08-23	1	21.6				2006-08-23	1	30.65
		2	21.94					2	31.14
		3	21.47	21.67	0.242693			3	31.19	30.9933	0.298385
	2006-09-06	1	21.92				2006-09-06	1	29.41
		2	21.04					2	29.11
		3	21.44	21.4667	0.440606			3	30	29.5067	0.452806
	2006-09-20	1	22.77				2006-09-20	1	31.71
		2	21.64					2	30.06
		3	22.13	22.18	0.566657			3	31.56	31.11	0.912414
	2006-10-04	1	20.59				2006-10-04	1	31.32
		2	20.35					2	30.46
		3	19.71	20.2167	0.454899			3	30.02	30.6	0.661211
	2006-10-18	1	20.67				2006-10-18	1	31.33
		2	20.73					2	31.81
		3	20.23	20.5433	0.273008			3	30.83	31.3233	0.490034
	2006-11-01	1	19.48				2006-11-01	1	30.94
		2	20.76					2	31.8
		3	20.76	20.3333	0.739008			3	31.28	31.34	0.433128
	2006-11-15	1	22.35				2006-11-15	1	32.04
		2	21.24					2	32.62
		3	21.74	21.7767	0.555908			3	31.67	32.11	0.478853
	2006-11-29	1	21.32				2006-11-29	1	31.91
		2	21.47					2	32.44
		3	21.74	21.51	0.212838			3	32.44	32.2633	0.305996
	2006-12-13	1	22.62				2006-12-13	1	34.85
		2	22.23					2	34.24
		3	22.14	22.33	0.255147			3	34.26	34.45	0.346554
	2006-12-27	1	20.42				2006-12-27	1	32.04
		2	20.42					2	32.02
		3	22	20.9467	0.912213			3	34.46	32.84	1.403
	2007-01-10	1	20.89				2007-01-10	1	33.94
		2	21.01					2	34.29
		3	20.83	20.91	0.0916515			3	33.69	33.9733	0.301386
	2007-01-24	1	21.08				2007-01-24	1	34.56
		2	20.62					2	33.64
		3	20.54	20.7467	0.291433			3	31.6	33.2667	1.5149

## Sheet: VTE3
	UBQ2						VTE3
	Samples	Replicate	Threshold cycle (Ct)	Mean	Standard deviation		Samples	Replicate	Threshold cycle (Ct)	Mean	Standard deviation
	2006-06-14	1	22.83				2006-06-14	1	22.32
		2	22.54					2	22.68
		3	20.94	22.1033	1.01786			3	21.49	22.1633	0.610273
	2006-06-30	1	21.42				2006-06-30	1	22.63
		2	21.33					2	22.42
		3	21.33	21.36	0.0519615			3	21.99	22.3467	0.326241
	2006-07-12	1	21.76				2006-07-12	1	21.83
		2	22.83					2	21.95
		3	23.03	22.54	0.682862			3	22.69	22.1567	0.465761
	2006-07-26	1	22.73				2006-07-26	1	22.21
		2	21.83					2	21.73
		3	22.12	22.2267	0.459384			3	22.63	22.19	0.450333
	2006-08-09	1	22.95				2006-08-09	1	22.4
		2	22.95					2	22.4
		3	22.61	22.8367	0.196299			3	23.14	22.6467	0.427239
	2006-08-23	1	22.69				2006-08-23	1	23.76
		2	22.69					2	23.52
		3	22.59	22.6567	0.057735			3	22.58	23.2867	0.623645
	2006-09-06	1	21.1				2006-09-06	1	21.15
		2	21.5					2	22.05
		3	21.68	21.4267	0.296873			3	23.1	22.1	0.975961
	2006-09-20	1	22.75				2006-09-20	1	24.18
		2	21.66					2	23.76
		3	21.73	22.0467	0.610109			3	23.79	23.91	0.234307
	2006-10-04	1	21.39				2006-10-04	1	22.42
		2	21.37					2	22.58
		3	21.09	21.2833	0.16773			3	22.9	22.6333	0.244404
	2006-10-18	1	20.78				2006-10-18	1	21.82
		2	21.77					2	22.47
		3	21.1	21.2167	0.505206			3	22.45	22.2467	0.369639
	2006-11-01	1	20.03				2006-11-01	1	21.22
		2	20.95					2	22.35
		3	20.97	20.65	0.537029			3	21.72	21.7633	0.566245
	2006-11-15	1	22.51				2006-11-15	1	24.03
		2	22.99					2	23.69
		3	22.05	22.5167	0.470035			3	24.23	23.9833	0.273008
	2006-11-29	1	20.56				2006-11-29	1	21.17
		2	21.91					2	22.45
		3	21.74	21.4033	0.735278			3	22.92	22.18	0.905704
	2006-12-13	1	22.18				2006-12-13	1	24.53
		2	22.18					2	24.69
		3	21.08	21.8133	0.635085			3	24.58	24.6	0.0818535
	2006-12-27	1	22.2				2006-12-27	1	22.84
		2	20.42					2	22.6
		3	22.63	21.75	1.17171			3	24.23	23.2233	0.880019
	2007-01-10	1	20.89				2007-01-10	1	22.87
		2	21.01					2	23.03
		3	20.83	20.91	0.0916515			3	22.86	22.92	0.0953939
	2007-01-24	1	21.56				2007-01-24	1	23.37
		2	21.08					2	23.29
		3	20.84	21.16	0.366606			3	23.27	23.31	0.052915

## Sheet: VTE1
	UBQ2						VTE1
	Samples	Replicate	Threshold cycle (Ct)	Mean	Standard deviation		Samples	Replicate	Threshold cycle (Ct)	Mean	Standard deviation
	2006-06-14	1	22.83				2006-06-14	1	24.68
		2	22.54					2	24.87
		3	20.94	22.1033	1.01786			3	24.56	24.7033	0.156312
	2006-06-30	1	21.42				2006-06-30	1	24.73
		2	21.92					2	25.01
		3	21.42	21.5867	0.288675			3	24.73	24.8233	0.161658
	2006-07-12	1	21.76				2006-07-12	1	24.02
		2	22.83					2	24.36
		3	23.03	22.54	0.682862			3	24.84	24.4067	0.411987
	2006-07-26	1	22.73				2006-07-26	1	22.72
		2	21.83					2	23.67
		3	22.12	22.2267	0.459384			3	23.26	23.2167	0.47648
	2006-08-09	1	22.95				2006-08-09	1	24.79
		2	22.01					2	24.92
		3	22.61	22.5233	0.475955			3	25.53	25.08	0.395095
	2006-08-23	1	22.69				2006-08-23	1	24.05
		2	22.47					2	24.41
		3	22.59	22.5833	0.110151			3	24.47	24.31	0.227156
	2006-09-06	1	21.1				2006-09-06	1	23.18
		2	21.5					2	23.83
		3	21.68	21.4267	0.296873			3	23.31	23.44	0.343948
	2006-09-20	1	22.62				2006-09-20	1	26.36
		2	22.51					2	25.96
		3	22.12	22.4167	0.262742			3	25.24	25.8533	0.567568
	2006-10-04	1	21.39				2006-10-04	1	23.67
		2	21.37					2	23.51
		3	21.09	21.2833	0.16773			3	24.4	23.86	0.474447
	2006-10-18	1	21.95				2006-10-18	1	24.69
		2	21.72					2	23.84
		3	21.26	21.6433	0.351331			3	25.03	24.52	0.612944
	2006-11-01	1	20.03				2006-11-01	1	23.77
		2	20.95					2	24.63
		3	20.97	20.65	0.537029			3	24.08	24.16	0.435546
	2006-11-15	1	22.51				2006-11-15	1	25.68
		2	22.99					2	26.38
		3	22.05	22.5167	0.470035			3	25.2	25.7533	0.593408
	2006-11-29	1	20.56				2006-11-29	1	24.14
		2	21.91					2	23.63
		3	21.74	21.4033	0.735278			3	24.65	24.14	0.51
	2006-12-13	1	22.18				2006-12-13	1	28.52
		2	21.08					2	26.12
		3	21.65	21.6367	0.550121			3	27.95	27.53	1.25391
	2006-12-27	1	22.2				2006-12-27	1	24.77
		2	20.42					2	24.62
		3	22.63	21.75	1.17171			3	25.99	25.1267	0.751421
	2007-01-10	1	21				2007-01-10	1	25.51
		2	20.27					2	26.11
		3	20.37	20.5467	0.395769			3	25.66	25.76	0.31225
	2007-01-24	1	21.12				2007-01-24	1	24.99
		2	21.5					2	25.12
		3	21.34	21.32	0.190788			3	25.03	25.0467	0.0665833

## Sheet: VTE4
	UBQ2						VTE4
	Samples	Replicate	Threshold cycle (Ct)	Mean	Standard deviation		Samples	Replicate	Threshold cycle (Ct)	Mean	Standard deviation
	2006-06-14	1	22.83				2006-06-14	1	23.32
		2	22.54					2	23.68
		3	20.94	22.1033	1.01786			3	23.14	23.38	0.274955
	2006-06-30	1	21.42				2006-06-30	1	23.94
		2	21.33					2	23.76
		3	21.33	21.36	0.0519615			3	23.47	23.7233	0.237136
	2006-07-12	1	21.76				2006-07-12	1	22.42
		2	22.83					2	24.36
		3	23.03	22.54	0.682862			3	24.14	23.64	1.06226
	2006-07-26	1	22.73				2006-07-26	1	22.07
		2	21.83					2	22.84
		3	22.12	22.2267	0.459384			3	23.77	22.8933	0.851254
	2006-08-09	1	22.95				2006-08-09	1	23.3
		2	22.95					2	24.19
		3	22.61	22.8367	0.196299			3	23.73	23.74	0.445084
	2006-08-23	1	22.69				2006-08-23	1	24.29
		2	22.69					2	24.34
		3	22.59	22.6567	0.057735			3	23.46	24.03	0.494267
	2006-09-06	1	21.1				2006-09-06	1	21.56
		2	21.5					2	22.18
		3	21.68	21.4267	0.296873			3	23.05	22.2633	0.748487
	2006-09-20	1	22.75				2006-09-20	1	24.14
		2	21.66					2	23.7
		3	21.73	22.0467	0.610109			3	24.1	23.98	0.243311
	2006-10-04	1	21.39				2006-10-04	1	22.94
		2	21.37					2	22.9
		3	21.09	21.2833	0.16773			3	22.52	22.7867	0.231805
	2006-10-18	1	21.95				2006-10-18	1	22.13
		2	21.72					2	22.83
		3	21.26	21.6433	0.351331			3	22.73	22.5633	0.378594
	2006-11-01	1	20.03				2006-11-01	1	21.47
		2	20.95					2	22.42
		3	20.97	20.65	0.537029			3	21.63	21.84	0.508626
	2006-11-15	1	22.51				2006-11-15	1	23.83
		2	22.99					2	22.33
		3	22.05	22.5167	0.470035			3	22.13	22.7633	0.929157
	2006-11-29	1	20.56				2006-11-29	1	21.12
		2	21.91					2	22.51
		3	21.74	21.4033	0.735278			3	23.08	22.2367	1.00818
	2006-12-13	1	22.18				2006-12-13	1	24.4
		2	22.18					2	24.4
		3	21.08	21.8133	0.635085			3	23.96	24.2533	0.254034
	2006-12-27	1	22.2				2006-12-27	1	22.01
		2	20.42					2	21.82
		3	22.63	21.75	1.17171			3	23.98	22.6033	1.19601
	2007-01-10	1	20.89				2007-01-10	1	22.39
		2	21.01					2	22.58
		3	20.83	20.91	0.0916515			3	22.5	22.49	0.0953939
	2007-01-24	1	21.56				2007-01-24	1	23.41
		2	21.08					2	23.12
		3	20.84	21.16	0.366606			3	22.95	23.16	0.232594
